# Supplementary material for: A dynamic graph Hawkes process based on linear complexity self-attention for dynamic recommender systems
Source: PeerJ Comput Sci. 2023 May 9;9:e1368. doi: 10.7717/peerj-cs.1368 (PMC10280484; doi:10.7717/peerj-cs.1368)
Supplement: Supplemental Information 1 [file peerj-cs-09-1368-s001.zip]

Archive with 8 entries (7 files):
- DGHP_LISA-master/DGHP_LISA.py
- DGHP_LISA-master/data.py
- DGHP_LISA-master/data.zip
- DGHP_LISA-master/evaluate.py
- DGHP_LISA-master/get_best_performance.py
- DGHP_LISA-master/models.py
- DGHP_LISA-master/readme.md
- DGHP_LISA-master/
