# Supplementary material for: A dynamic graph Hawkes process based on linear complexity self-attention for dynamic recommender systems
Source: PeerJ Comput Sci. 2023 May 9;9:e1368. doi: 10.7717/peerj-cs.1368 (PMC10280484; doi:10.7717/peerj-cs.1368)
Supplement: Supplemental Information 1 [file peerj-cs-09-1368-s001.zip › DGHP_LISA-master/DGHP_LISA.py]

from data import *
import models as lib
from models import *
import datetime

# INITIALIZE PARAMETERS
parser = argparse.ArgumentParser()
parser.add_argument('--network', default="Yelp", help='Name of the network/dataset')
parser.add_argument('--model', default="DGHP", help='Model name to save output in file')
parser.add_argument('--history', action='store_true', default=True, help='The zero order relationship')
parser.add_argument('--method', default="attention", help='The way of aggregate adj')
parser.add_argument('--length', type=int, default=20, help='sample length')
parser.add_argument('--l2u', type=float, default=1.0, help='regular coefficient of user')
parser.add_argument('--l2i', type=float, default=1.0, help='regular coefficient of item')
parser.add_argument('--l2', type=float, default=1e-5, help='l2 penalty')
parser.add_argument('--gpu', default=-1, type=int, help='ID of the gpu to run on. If set to -1 (default), the GPU with most free memory will be chosen.')
parser.add_argument('--epochs', default=50, type=int, help='Number of epochs to train the model')
parser.add_argument('--embedding_dim', default=128, type=int, help='Number of dimensions of the dynamic embedding')
parser.add_argument('--span_num', default=500, type=int, help='time span number')
parser.add_argument('--train_proportion', default=0.8, type=float, help='Fraction of interactions (from the beginning) that are used for training.The next 10% are used for validation and the next 10% for testing')
args = parser.parse_args()
print(args)

args.datapath = "data/%s.csv" % args.network 
if args.train_proportion > 0.8:
    sys.exit('Training sequence proportion cannot be greater than 0.8.')

# SET GPU
if args.gpu == -1:
    args.gpu = "0"
os.environ["CUDA_DEVICE_ORDER"] = "PCI_BUS_ID"
os.environ["CUDA_VISIBLE_DEVICES"] = args.gpu

# LOAD DATA
[user2id, user_sequence_id, user_timediffs_sequence, user_previous_itemid_sequence,
 item2id, item_sequence_id, item_timediffs_sequence, 
 timestamp_sequence, feature_sequence, y_true, timestamp_sequence_scale] = load_network(args)
num_interactions = len(user_sequence_id)
num_users = len(user2id) 
num_items = len(item2id) + 1 # one extra item for "none-of-these"
num_features = len(list(feature_sequence[0]))
true_labels_ratio = len(y_true)/(1.0+sum(y_true)) # +1 in denominator in case there are no state change labels, which will throw an error.

print ("*** Network statistics:\n  %d users\n  %d items\n  %d interactions\n  %d/%d true labels ***\n\n" % (num_users, num_items, num_interactions, sum(y_true), len(y_true)))

# SET TRAINING, VALIDATION, TESTING, and TBATCH BOUNDARIES
train_end_idx = validation_start_idx = int(num_interactions * args.train_proportion)
test_start_idx = int(num_interactions * (args.train_proportion+0.1))
test_end_idx = int(num_interactions * (args.train_proportion+0.2))

# SET BATCHING TIMESPAN
'''
Timespan is the frequency at which the batches are created and the DGHP model is trained.
As the data arrives in a temporal order, the interactions within a timespan are added into batches (using the T-batch algorithm).
The batches are then used to train DGHP.
Longer timespans mean more interactions are processed and the training time is reduced, however it requires more GPU memory.
Longer timespan leads to less frequent model updates.
'''
timespan = timestamp_sequence[-1] - timestamp_sequence[0]
tbatch_timespan = timespan / args.span_num

# INITIALIZE MODEL AND PARAMETERS
model = DGHP(args, num_features, num_users, num_items,
             dim = args.embedding_dim,
             dim_out = args.embedding_dim,
             dim_key = 32,
             heads = 8,
).cuda()

weight = torch.Tensor([1, true_labels_ratio]).cuda()
crossEntropyLoss = nn.CrossEntropyLoss(weight=weight)
MSELoss = nn.MSELoss()

# INITIALIZE EMBEDDING
initial_user_embedding = nn.Parameter(F.normalize(torch.rand(args.embedding_dim).cuda(), dim=0))
initial_item_embedding = nn.Parameter(F.normalize(torch.rand(args.embedding_dim).cuda(), dim=0))
model.initial_user_embedding = initial_user_embedding
model.initial_item_embedding = initial_item_embedding

user_embeddings = initial_user_embedding.repeat(num_users, 1) # initialize all users to the same embedding
item_embeddings = initial_item_embedding.repeat(num_items, 1) # initialize all items to the same embedding


item_embedding_static = Variable(torch.eye(num_items).cuda()) # one-hot vectors for static embeddings
user_embedding_static = Variable(torch.eye(num_users).cuda()) # one-hot vectors for static embeddings

# INITIALIZE MODEL
learning_rate = 1e-3
optimizer = optim.Adam(model.parameters(), lr=learning_rate, weight_decay=args.l2)

# RUN THE DGHP MODEL
'''
THE MODEL IS TRAINED FOR SEVERAL EPOCHS. IN EACH EPOCH, DGHP USES THE TRAINING SET OF INTERACTIONS TO UPDATE ITS PARAMETERS.
'''
print ("*** Training the DGHP model for %d epochs ***" % args.epochs)

user_adj = None
item_adj = None
with trange(args.epochs) as progress_bar1:
    for ep in progress_bar1:
        progress_bar1.set_description('Epoch %d of %d' % (ep, args.epochs))
        print('start time:', datetime.datetime.now())
        # INITIALIZE EMBEDDING TRAJECTORY STORAGE
        user_embeddings_timeseries = Variable(torch.Tensor(num_interactions, args.embedding_dim).cuda())
        item_embeddings_timeseries = Variable(torch.Tensor(num_interactions, args.embedding_dim).cuda())

        optimizer.zero_grad()
        reinitialize_tbatches()
        total_loss, loss, total_interaction_count = 0, 0, 0

        tbatch_start_time = None
        tbatch_to_insert = -1
        tbatch_full = False
        if args.history:
            user_adj_time = defaultdict(list)
            item_adj_time = defaultdict(list)
            if not args.length:
                user_adj = defaultdict(set)
                item_adj = defaultdict(set)
            else:
                user_adj = defaultdict(list)
                item_adj = defaultdict(list)

        # TRAIN TILL THE END OF TRAINING INTERACTION IDX
        with trange(train_end_idx) as progress_bar2:
            for j in progress_bar2:
                progress_bar2.set_description('Processed %dth interactions' % j)
                # READ INTERACTION J
                userid = user_sequence_id[j]
                itemid = item_sequence_id[j]
                feature = feature_sequence[j]
                user_timediff = user_timediffs_sequence[j]
                item_timediff = item_timediffs_sequence[j]
                timestamp = timestamp_sequence[j]
                timestamp_scale = timestamp_sequence_scale[j]
                if args.history:
                    user_adj_time[userid].append(timestamp_scale)
                    item_adj_time[itemid].append(timestamp_scale)
                    if not args.length:
                        user_adj[userid].add(itemid)
                        item_adj[itemid].add(userid)
                    else:
                        user_adj[userid].append(itemid)
                        item_adj[itemid].append(userid)

                # CREATE T-BATCHES: ADD INTERACTION J TO THE CORRECT T-BATCH
                tbatch_to_insert = max(lib.tbatchid_user[userid], lib.tbatchid_item[itemid]) + 1
                lib.tbatchid_user[userid] = tbatch_to_insert
                lib.tbatchid_item[itemid] = tbatch_to_insert

                lib.current_tbatches_user[tbatch_to_insert].append(userid)
                lib.current_tbatches_item[tbatch_to_insert].append(itemid)
                lib.current_tbatches_feature[tbatch_to_insert].append(feature)
                lib.current_tbatches_interactionids[tbatch_to_insert].append(j)
                lib.current_tbatches_user_timediffs[tbatch_to_insert].append(user_timediff)
                lib.current_tbatches_item_timediffs[tbatch_to_insert].append(item_timediff)
                lib.current_tbatches_previous_item[tbatch_to_insert].append(user_previous_itemid_sequence[j])

                if args.history:

                    lib.current_tbatches_user_adj_time[tbatch_to_insert].append(item_adj_time[itemid][0:-1])
                    lib.current_tbatches_item_adj_time[tbatch_to_insert].append(user_adj_time[userid][0:-1])

                    lib.current_tbatches_user_history_time[tbatch_to_insert].append(user_adj_time[userid])
                    lib.current_tbatches_item_history_time[tbatch_to_insert].append(item_adj_time[itemid])
                    if not args.length:
                        lib.current_tbatches_user_history[tbatch_to_insert].append(user_adj[userid])
                        lib.current_tbatches_item_history[tbatch_to_insert].append(item_adj[itemid])
                        user_adj[userid].remove(itemid)
                        item_adj[itemid].remove(userid)
                        lib.current_tbatches_user_adj[tbatch_to_insert].append(item_adj[itemid])
                        lib.current_tbatches_item_adj[tbatch_to_insert].append(user_adj[userid])
                        user_adj[userid].add(itemid)
                        item_adj[itemid].add(userid)
                    else:
                        lib.current_tbatches_user_history[tbatch_to_insert].append(user_adj[userid])
                        lib.current_tbatches_item_history[tbatch_to_insert].append(item_adj[itemid])

                        lib.current_tbatches_user_adj[tbatch_to_insert].append(item_adj[itemid][0:-1])
                        lib.current_tbatches_item_adj[tbatch_to_insert].append(user_adj[userid][0:-1])

                timestamp = timestamp_sequence[j]
                if tbatch_start_time is None:
                    tbatch_start_time = timestamp

                # AFTER ALL INTERACTIONS IN THE TIMESPAN ARE CONVERTED TO T-BATCHES,
                # FORWARD PASS TO CREATE EMBEDDING TRAJECTORIES AND CALCULATE PREDICTION LOSS
                # after all interactions in the timespan are converted to t-batchs,
                # forward pass to crate embedding trajectories and calculate prediction loss

                if timestamp - tbatch_start_time > tbatch_timespan:
                    tbatch_start_time = timestamp # RESET START TIME FOR THE NEXT TBATCHES

                    # ITERATE OVER ALL T-BATCHES
                    with trange(len(lib.current_tbatches_user)) as progress_bar3:
                        for i in progress_bar3:
                            progress_bar3.set_description('Processed %d of %d T-batches ' % (i, len(lib.current_tbatches_user)))

                            total_interaction_count += len(lib.current_tbatches_interactionids[i])


                            # LOAD THE CURRENT TBATCH 全部加入tensor
                            tbatch_userids = torch.LongTensor(lib.current_tbatches_user[i]).cuda() # Recall "lib.current_tbatches_user[i]" has unique elements
                            tbatch_itemids = torch.LongTensor(lib.current_tbatches_item[i]).cuda() # Recall "lib.current_tbatches_item[i]" has unique elements
                            tbatch_interactionids = torch.LongTensor(lib.current_tbatches_interactionids[i]).cuda()
                            feature_tensor = Variable(torch.Tensor(lib.current_tbatches_feature[i]).cuda()) # Recall "lib.current_tbatches_feature[i]" is list of list, so "feature_tensor" is a 2-d tensor
                            user_timediffs_tensor = Variable(torch.Tensor(lib.current_tbatches_user_timediffs[i]).cuda()).unsqueeze(1)
                            item_timediffs_tensor = Variable(torch.Tensor(lib.current_tbatches_item_timediffs[i]).cuda()).unsqueeze(1)
                            tbatch_itemids_previous = torch.LongTensor(lib.current_tbatches_previous_item[i]).cuda()
                            item_embedding_previous = item_embeddings[tbatch_itemids_previous,:]

                            # PROJECT USER EMBEDDING TO CURRENT TIME

                            user_embedding_input = user_embeddings[tbatch_userids,:]
                            user_projected_embedding = model.forward(user_embedding_input, item_embedding_previous, timediffs=user_timediffs_tensor, features=feature_tensor, select='project')
                            user_item_embedding = torch.cat([user_projected_embedding, item_embedding_previous, item_embedding_static[tbatch_itemids_previous,:], user_embedding_static[tbatch_userids,:]], dim=1)

                            # PREDICT NEXT ITEM EMBEDDING
                            predicted_item_embedding = model.predict_item_embedding(user_item_embedding)

                            # CALCULATE PREDICTION LOSS

                            item_embedding_input = item_embeddings[tbatch_itemids,:]
                            loss += MSELoss(predicted_item_embedding, torch.cat([item_embedding_input, item_embedding_static[tbatch_itemids,:]], dim=1).detach())

                            # UPDATE DYNAMIC EMBEDDINGS AFTER INTERACTION
                            if args.history:
                                if not args.length:
                                    user_history_, user_length_mask_history, user_max_length_history = adj_pad(lib.current_tbatches_user_history[i])
                                    item_history_, item_length_mask_history, item_max_length_history = adj_pad(lib.current_tbatches_item_history[i])

                                    user_adj_, user_length_mask, user_max_length = adj_pad(lib.current_tbatches_user_adj[i])
                                    item_adj_, item_length_mask, item_max_length = adj_pad(lib.current_tbatches_item_adj[i])
                                else:
                                    user_history_, user_length_mask_history, user_max_length_history = adj_sample(
                                        lib.current_tbatches_user_history[i],args.length)
                                    item_history_, item_length_mask_history, item_max_length_history = adj_sample(
                                        lib.current_tbatches_item_history[i],args.length)

                                    user_adj_, user_length_mask, user_max_length = adj_sample(lib.current_tbatches_user_adj[i],
                                                                                           args.length)
                                    item_adj_, item_length_mask, item_max_length = adj_sample(lib.current_tbatches_item_adj[i],
                                                                                           args.length)

                                    user_history_time_, user_length_mask_history_time, user_max_length_history_time = adj_sample(
                                        lib.current_tbatches_user_history_time[i], args.length)
                                    item_history_time_, item_length_mask_history_time, item_max_length_history_time = adj_sample(
                                        lib.current_tbatches_item_history_time[i], args.length)

                                    user_adj_time_, user_length_mask_time, user_max_length_time = adj_sample(
                                        lib.current_tbatches_user_adj_time[i],
                                        args.length)
                                    item_adj_time_, item_length_mask_time, item_max_length_time = adj_sample(
                                        lib.current_tbatches_item_adj_time[i],
                                        args.length)

                                user_history_time_tensor = torch.Tensor(user_history_time_).cuda()
                                item_history_time_tensor = torch.Tensor(item_history_time_).cuda()

                                user_adj_time_tensor = torch.Tensor(user_adj_time_).cuda()
                                item_adj_time_tensor = torch.Tensor(item_adj_time_).cuda()

                                user_adj_em_history = item_embeddings[torch.LongTensor(user_history_).cuda(), :]
                                item_adj_em_history = user_embeddings[torch.LongTensor(item_history_).cuda(), :]

                                user_adj_em = user_embeddings[torch.LongTensor(user_adj_).cuda(), :]
                                item_adj_em = item_embeddings[torch.LongTensor(item_adj_).cuda(), :]

                                if model.method == 'mean':
                                    user_adj_embedding_history = model.aggregate_mean(user_history_time_tensor,user_adj_em_history,
                                                                              torch.LongTensor(user_length_mask_history),
                                                                              user_max_length_history, item_embedding_input,
                                                                              select='user_update_history')
                                    item_adj_embedding_history = model.aggregate_mean(item_history_time_tensor,item_adj_em_history,
                                                                              torch.LongTensor(item_length_mask_history),
                                                                              item_max_length_history, user_embedding_input,
                                                                              select='item_update_history')

                                    user_adj_embedding = model.aggregate_mean(user_adj_time_tensor,user_adj_em, torch.LongTensor(user_length_mask),
                                                                              user_max_length, user_embedding_input,
                                                                              select='user_update')
                                    item_adj_embedding = model.aggregate_mean(item_adj_time_tensor, item_adj_em, torch.LongTensor(item_length_mask),
                                                                              item_max_length, item_embedding_input,
                                                                              select='item_update')
                                elif model.method == 'attention':
                                    user_adj_embedding_history = model.aggregate_attention(user_history_time_tensor, user_adj_em_history,
                                                                                   torch.LongTensor(user_length_mask_history),
                                                                                   user_max_length_history,
                                                                                   item_embedding_input,
                                                                                   select='user_update_history')
                                    item_adj_embedding_history = model.aggregate_attention(item_history_time_tensor, item_adj_em_history,
                                                                                   torch.LongTensor(item_length_mask_history),
                                                                                   item_max_length_history,
                                                                                   user_embedding_input,
                                                                                   select='item_update_history')

                                    user_adj_embedding = model.aggregate_attention(user_adj_time_tensor, user_adj_em, torch.LongTensor(user_length_mask),
                                                                                   user_max_length, user_embedding_input,
                                                                                   select='user_update')
                                    item_adj_embedding = model.aggregate_attention(item_adj_time_tensor, item_adj_em, torch.LongTensor(item_length_mask),
                                                                                   item_max_length, item_embedding_input,
                                                                                   select='item_update')
                                elif model.method == 'gat':

                                    user_adj_embedding_history = model.aggregate_gat(user_history_time_tensor, user_adj_em_history,
                                                                             torch.LongTensor(user_length_mask_history),
                                                                             user_max_length_history, item_embedding_input,
                                                                             select='user_update_history')
                                    item_adj_embedding_history = model.aggregate_gat(item_history_time_tensor, item_adj_em_history,
                                                                             torch.LongTensor(item_length_mask_history),
                                                                             item_max_length_history, user_embedding_input,
                                                                             select='item_update_history')

                                    user_adj_embedding = model.aggregate_gat(user_adj_time_tensor, user_adj_em, torch.LongTensor(user_length_mask),
                                                                                   user_max_length, user_embedding_input,
                                                                                   select='user_update')
                                    item_adj_embedding = model.aggregate_gat(item_adj_time_tensor, item_adj_em, torch.LongTensor(item_length_mask),
                                                                                   item_max_length, item_embedding_input,
                                                                                   select='item_update')
                            else:
                                user_adj_embedding_history = None
                                item_adj_embedding_history = None

                                user_adj_embedding = None
                                item_adj_embedding = None

                            user_embedding_output = model.forward(user_embedding_input, item_embedding_input,
                                                                  timediffs=user_timediffs_tensor, features=feature_tensor,
                                                                  adj_embeddings=user_adj_embedding, adj_embeddings_history=user_adj_embedding_history, select='user_update_new')

                            item_embedding_output = model.forward(user_embedding_input, item_embedding_input,
                                                                  timediffs=item_timediffs_tensor, features=feature_tensor,
                                                                  adj_embeddings=item_adj_embedding, adj_embeddings_history=item_adj_embedding_history, select='item_update_new')

                            user_embeddings[tbatch_userids, :] = user_embedding_output
                            item_embeddings[tbatch_itemids, :] = item_embedding_output

                            user_embeddings_timeseries[tbatch_interactionids, :] = user_embedding_output
                            item_embeddings_timeseries[tbatch_interactionids, :] = item_embedding_output

                            # CALCULATE LOSS TO MAINTAIN TEMPORAL SMOOTHNESS
                            loss += args.l2u * MSELoss(user_embedding_output,
                                                       user_embedding_input.detach())
                            loss += args.l2i * MSELoss(item_embedding_output,
                                                       item_embedding_input.detach())

                    # BACKPROPAGATE ERROR AFTER END OF T-BATCH
                    total_loss += loss.item() #  loss：一个t-batch的损失  total_loss 一轮次的损失
                    loss.backward()
                    optimizer.step()
                    optimizer.zero_grad()

                    # RESET LOSS FOR NEXT T-BATCH
                    loss = 0
                    user_embeddings.detach_()
                    item_embeddings.detach_() # Detachment is needed to prevent double propagation of gradient
                    user_embeddings_timeseries.detach_()
                    item_embeddings_timeseries.detach_()


                    # REINITIALIZE
                    reinitialize_tbatches()
                    tbatch_to_insert = -1

        # END OF ONE EPOCH
        print ("\n\nTotal loss in this epoch = %f" % (total_loss))
        print('end time:', datetime.datetime.now())
        item_embeddings_dystat = torch.cat([item_embeddings, item_embedding_static], dim=1)
        user_embeddings_dystat = torch.cat([user_embeddings, user_embedding_static], dim=1)
        # SAVE CURRENT MODEL TO DISK TO BE USED IN EVALUATION.
        save_model(model, optimizer, args, ep, user_embeddings_dystat, item_embeddings_dystat, train_end_idx,
                   user_adj, item_adj,user_adj_time, item_adj_time, user_embeddings_timeseries, item_embeddings_timeseries)

        user_embeddings = initial_user_embedding.repeat(num_users, 1)
        item_embeddings = initial_item_embedding.repeat(num_items, 1)

# END OF ALL EPOCHS. SAVE FINAL MODEL DISK TO BE USED IN EVALUATION.
print ("\n\n*** Training complete. Saving final model. ***\n\n")
save_model(model, optimizer, args, ep, user_embeddings_dystat, item_embeddings_dystat, train_end_idx, user_adj, item_adj,user_adj_time, item_adj_time, user_embeddings_timeseries, item_embeddings_timeseries)
