# Supplementary material for: A dynamic graph Hawkes process based on linear complexity self-attention for dynamic recommender systems
Source: PeerJ Comput Sci. 2023 May 9;9:e1368. doi: 10.7717/peerj-cs.1368 (PMC10280484; doi:10.7717/peerj-cs.1368)
Supplement: Supplemental Information 1 [file peerj-cs-09-1368-s001.zip › DGHP_LISA-master/evaluate.py]

from data import *
from models import *
import datetime

# INITIALIZE PARAMETERS
parser = argparse.ArgumentParser()
parser.add_argument('--network', default="Yelp", help='Network name')
parser.add_argument('--model', default='DGHP', help="Model name")
parser.add_argument('--history', action='store_true',default=True, help='The zero order relationship')
parser.add_argument('--l2u', type=float, default=1.0, help='regular coefficient of user')
parser.add_argument('--l2i', type=float, default=1.0, help='regular coefficient of item')
parser.add_argument('--method', default="attention", help='The way of aggregate adj')
parser.add_argument('--length', type=int, default=20, help='sample length')
parser.add_argument('--gpu', default=-1, type=int, help='ID of the gpu to run on. If set to -1 (default), the GPU with most free memory will be chosen.')
parser.add_argument('--epoch', default=1, type=int, help='Epoch id to load')
parser.add_argument('--embedding_dim', default=128, type=int, help='Number of dimensions')
parser.add_argument('--train_proportion', default=0.8, type=float, help='Proportion of training interactions')
parser.add_argument('--span_num', default=500, type=int, help='time span number')
args = parser.parse_args()
print(args)
args.datapath = "data/%s.csv" % args.network
if args.train_proportion > 0.8:
    sys.exit('Training sequence proportion cannot be greater than 0.8.')
if args.network == "mooc":
    print ("No interaction prediction for %s" % args.network)
    sys.exit(0)

# SET GPU
args.gpu = "0"
os.environ["CUDA_DEVICE_ORDER"] = "PCI_BUS_ID"
os.environ["CUDA_VISIBLE_DEVICES"] = args.gpu

# CHECK IF THE OUTPUT OF THE EPOCH IS ALREADY PROCESSED. IF SO, MOVE ON.
if not args.length:
    dic = 'results/'
else:
    dic = 'results_%s/' % args.length

if args.history:
    if args.l2u == 1.0 and args.l2i == 1.0:
        output_fname = dic + "interaction_prediction_%s.%s.%s.txt" % (args.network, args.method, 'history')
    else:
        output_fname = dic + "interaction_prediction_%s.%s.user%.1f.item%.1f.%s.txt" % (args.network, args.method, args.l2u, args.l2i,'history')

for epp in range(0, args.epoch):
    if os.path.exists(output_fname):
        f = open(output_fname, "r")
        search_string = 'Test performance of epoch %d' % epp
        for l in f:
            l = l.strip()
            if search_string in l:
                print ("Output file already has results of epoch %d" % epp)
                continue
        f.close()

    # LOAD NETWORK
    [user2id, user_sequence_id, user_timediffs_sequence, user_previous_itemid_sequence, \
     item2id, item_sequence_id, item_timediffs_sequence, \
     timestamp_sequence, \
     feature_sequence, \
     y_true,timestamp_sequence_scale] = load_network(args)
    num_interactions = len(user_sequence_id)
    num_features = len(feature_sequence[0])
    num_users = len(user2id)
    num_items = len(item2id) + 1
    true_labels_ratio = len(y_true)/(sum(y_true)+1)
    print ("*** Network statistics:\n  %d users\n  %d items\n  %d interactions\n  %d/%d true labels ***\n\n" % (num_users, num_items, num_interactions, sum(y_true), len(y_true)))

    # SET TRAIN, VALIDATION, AND TEST BOUNDARIES
    train_end_idx = validation_start_idx = int(num_interactions * args.train_proportion)
    test_start_idx = int(num_interactions * (args.train_proportion + 0.1))
    test_end_idx = int(num_interactions * (args.train_proportion + 0.2))

    # SET BATCHING TIMESPAN
    '''
    Timespan indicates how frequently the model is run and updated. 
    All interactions in one timespan are processed simultaneously. 
    Longer timespans mean more interactions are processed and the training time is reduced, however it requires more GPU memory.
    At the end of each timespan, the model is updated as well. So, longer timespan means less frequent model updates. 
    '''
    timespan = timestamp_sequence[-1] - timestamp_sequence[0]
    tbatch_timespan = timespan / args.span_num

    # INITIALIZE MODEL PARAMETERS
    model = DGHP(args, num_features, num_users, num_items,
                 dim=args.embedding_dim,
                 dim_out=args.embedding_dim,
                 dim_key=32,
                 heads=8,
                 ).cuda()
    weight = torch.Tensor([1,true_labels_ratio]).cuda()
    crossEntropyLoss = nn.CrossEntropyLoss(weight=weight)
    MSELoss = nn.MSELoss()

    # INITIALIZE MODEL
    learning_rate = 1e-3
    optimizer = optim.Adam(model.parameters(), lr=learning_rate, weight_decay=1e-5)

    # LOAD THE MODEL
    model, optimizer, user_embeddings_dystat, item_embeddings_dystat, user_adj, item_adj, \
    user_adj_time, item_adj_time,user_embeddings_timeseries, item_embeddings_timeseries, train_end_idx_training = load_model(model, optimizer, args, epp)
    if train_end_idx != train_end_idx_training:
        sys.exit('Training proportion during training and testing are different. Aborting.')

    # SET THE USER AND ITEM EMBEDDINGS TO THEIR STATE AT THE END OF THE TRAINING PERIOD
    set_embeddings_training_end(user_embeddings_dystat, item_embeddings_dystat, user_embeddings_timeseries, item_embeddings_timeseries, user_sequence_id, item_sequence_id, train_end_idx)

    # LOAD THE EMBEDDINGS: DYNAMIC AND STATIC
    item_embeddings = item_embeddings_dystat[:, :args.embedding_dim]
    item_embeddings = item_embeddings.clone()
    item_embeddings_static = item_embeddings_dystat[:, args.embedding_dim:]
    item_embeddings_static = item_embeddings_static.clone()

    user_embeddings = user_embeddings_dystat[:, :args.embedding_dim]
    user_embeddings = user_embeddings.clone()
    user_embeddings_static = user_embeddings_dystat[:, args.embedding_dim:]
    user_embeddings_static = user_embeddings_static.clone()

    # PERFORMANCE METRICS
    validation_ranks = []
    test_ranks = []

    ''' 
    Here we use the trained model to make predictions for the validation and testing interactions.
    The model does a forward pass from the start of validation till the end of testing.
    For each interaction, the trained model is used to predict the embedding of the item it will interact with. 
    This is used to calculate the rank of the true item the user actually interacts with.
    
    After this prediction, the errors in the prediction are used to calculate the loss and update the model parameters. 
    This simulates the real-time feedback about the predictions that the model gets when deployed in-the-wild. 
    Please note that since each interaction in validation and test is only seen once during the forward pass, there is no data leakage. 
    '''
    tbatch_start_time = None
    loss = 0
    # FORWARD PASS
    print ("*** Making interaction predictions by forward pass (no t-batching) ***")
    with trange(train_end_idx, test_end_idx) as progress_bar:
        print ('start time:', datetime.datetime.now())
        for j in progress_bar:
            progress_bar.set_description('%dth interaction for validation and testing' % j)

            # LOAD INTERACTION J
            userid = user_sequence_id[j]
            itemid = item_sequence_id[j]
            feature = feature_sequence[j]
            user_timediff = user_timediffs_sequence[j]
            item_timediff = item_timediffs_sequence[j]
            timestamp = timestamp_sequence[j]
            timestamp_scale = timestamp_sequence_scale[j]
            if not tbatch_start_time:
                tbatch_start_time = timestamp
            itemid_previous = user_previous_itemid_sequence[j]

            # LOAD USER AND ITEM EMBEDDING
            user_embedding_input = user_embeddings[torch.cuda.LongTensor([userid])]
            user_embedding_static_input = user_embeddings_static[torch.cuda.LongTensor([userid])]
            item_embedding_input = item_embeddings[torch.cuda.LongTensor([itemid])]
            item_embedding_static_input = item_embeddings_static[torch.cuda.LongTensor([itemid])]
            feature_tensor = Variable(torch.Tensor(feature).cuda()).unsqueeze(0)
            user_timediffs_tensor = Variable(torch.Tensor([user_timediff]).cuda()).unsqueeze(0)
            item_timediffs_tensor = Variable(torch.Tensor([item_timediff]).cuda()).unsqueeze(0)
            item_embedding_previous = item_embeddings[torch.cuda.LongTensor([itemid_previous])]

            # PROJECT USER EMBEDDING
            user_projected_embedding = model.forward(user_embedding_input, item_embedding_previous, timediffs=user_timediffs_tensor, features=feature_tensor, select='project')
            user_item_embedding = torch.cat([user_projected_embedding, item_embedding_previous, item_embeddings_static[torch.cuda.LongTensor([itemid_previous])], user_embedding_static_input], dim=1)

            # PREDICT ITEM EMBEDDING
            predicted_item_embedding = model.predict_item_embedding(user_item_embedding)

            # CALCULATE PREDICTION LOSS
            loss += MSELoss(predicted_item_embedding, torch.cat([item_embedding_input, item_embedding_static_input], dim=1).detach())

            # CALCULATE DISTANCE OF PREDICTED ITEM EMBEDDING TO ALL ITEMS CosineSimilarity PairwiseDistance
            euclidean_distances = nn.PairwiseDistance()(predicted_item_embedding.repeat(num_items, 1), torch.cat([item_embeddings, item_embeddings_static], dim=1)).squeeze(-1)

            # CALCULATE RANK OF THE TRUE ITEM AMONG ALL ITEMS
            true_item_distance = euclidean_distances[itemid]
            euclidean_distances_smaller = (euclidean_distances < true_item_distance).data.cpu().numpy()
            true_item_rank = np.sum(euclidean_distances_smaller) + 1

            if j < test_start_idx:
                validation_ranks.append(true_item_rank)
            else:
                test_ranks.append(true_item_rank)

            if model.history:
                if len(item_adj[itemid]) == 0:
                    user_adj_embedding = Variable(torch.zeros(1, model.embedding_dim).cuda())
                    item_adj_embedding_history = Variable(torch.zeros(1, model.embedding_dim).cuda())
                else:
                    if not model.length:
                        user_adj_, user_length_mask, user_max_length = adj_pad([item_adj[itemid]])
                        user_adj_em = user_embeddings[torch.LongTensor(user_adj_).cuda(), :]

                        item_history_, item_length_mask_history, item_max_length_history = adj_pad([item_adj[itemid]])
                        item_adj_em_history = user_embeddings[torch.LongTensor(item_history_).cuda(), :]
                    else:
                        user_adj_, user_length_mask, user_max_length = adj_sample([item_adj[itemid][0:-1]], model.length)
                        user_adj_em = user_embeddings[torch.LongTensor(user_adj_).cuda(), :]

                        item_history_, item_length_mask_history, item_max_length_history = adj_sample([item_adj[itemid]], model.length)
                        item_adj_em_history = user_embeddings[torch.LongTensor(item_history_).cuda(), :]

                        user_adj_time_, user_length_mask_time, user_max_length_time = adj_sample([item_adj_time[itemid][0:-1]], model.length)
                        user_adj_time_tensor = torch.Tensor(user_adj_time_).cuda()

                        item_history_time_, item_length_mask_history_time, item_max_length_history_time = adj_sample([item_adj_time[itemid]], model.length)
                        item_history_time_tensor = torch.Tensor(item_history_time_).cuda()

                    if model.method == 'attention':

                        item_adj_embedding_history = model.aggregate_attention(item_history_time_tensor, item_adj_em_history,
                                                                               torch.LongTensor(
                                                                                   item_length_mask_history),
                                                                               item_max_length_history,
                                                                               user_embedding_input,
                                                                               select='item_update_history')

                        user_adj_embedding = model.aggregate_attention(user_adj_time_tensor, user_adj_em, torch.LongTensor(user_length_mask),
                                                                       user_max_length, user_embedding_input,
                                                                       select='user_update')
                    elif model.method == 'mean':

                        item_adj_embedding_history = model.aggregate_mean(item_history_time_tensor, item_adj_em_history,
                                                                          torch.LongTensor(item_length_mask_history),
                                                                          item_max_length_history, user_embedding_input,
                                                                          select='item_update_history')

                        user_adj_embedding = model.aggregate_mean(user_adj_time_tensor, user_adj_em, torch.LongTensor(user_length_mask),
                                                                  user_max_length, user_embedding_input,
                                                                  select='user_update')

                    elif model.method == 'gat':
                        item_adj_embedding_history = model.aggregate_gat(item_history_time_tensor, item_adj_em_history,
                                                                         torch.LongTensor(item_length_mask_history),
                                                                         item_max_length_history, user_embedding_input,
                                                                         select='item_update_history')

                        user_adj_embedding = model.aggregate_gat(user_adj_time_tensor, user_adj_em, torch.LongTensor(user_length_mask),
                                                                 user_max_length, user_embedding_input,
                                                                 select='user_update')


                if len(user_adj[userid]) == 0:
                    item_adj_embedding = Variable(torch.zeros(1, model.embedding_dim).cuda())
                    user_adj_embedding_history = Variable(torch.zeros(1, model.embedding_dim).cuda())
                else:
                    if not model.length:
                        item_adj_, item_length_mask, item_max_length = adj_pad([user_adj[userid]])
                        item_adj_em = item_embeddings[torch.LongTensor(item_adj_).cuda(), :]

                        user_history_, user_length_mask_history, user_max_length_history = adj_pad([user_adj[userid]])
                        user_adj_em_history = item_embeddings[torch.LongTensor(user_history_).cuda(), :]
                    else:
                        item_adj_, item_length_mask, item_max_length = adj_sample([user_adj[userid][0:-1]], model.length)
                        item_adj_em = item_embeddings[torch.LongTensor(item_adj_).cuda(), :]

                        user_history_, user_length_mask_history, user_max_length_history = adj_sample([user_adj[userid]], model.length)
                        user_adj_em_history = item_embeddings[torch.LongTensor(user_history_).cuda(), :]

                        item_adj_time_, item_length_mask_time, item_max_length_time = adj_sample([user_adj_time[userid][0:-1]],model.length)
                        item_adj_time_tensor = torch.Tensor(item_adj_time_).cuda()

                        user_history_time_, user_length_mask_history_time, user_max_length_history_time = adj_sample([user_adj_time[userid]], model.length)
                        user_history_time_tensor = torch.Tensor(user_history_time_).cuda()


                    if model.method == 'attention':
                        user_adj_embedding_history = model.aggregate_attention(user_history_time_tensor, user_adj_em_history,
                                                                               torch.LongTensor(
                                                                                   user_length_mask_history),
                                                                               user_max_length_history,
                                                                               item_embedding_input,
                                                                               select='user_update_history')

                        item_adj_embedding = model.aggregate_attention(item_adj_time_tensor, item_adj_em, torch.LongTensor(item_length_mask),
                                                                       item_max_length, item_embedding_input,
                                                                       select='item_update')
                    elif model.method == 'mean':
                        user_adj_embedding_history = model.aggregate_mean(user_history_time_tensor, user_adj_em_history,
                                                                          torch.LongTensor(user_length_mask_history),
                                                                          user_max_length_history, item_embedding_input,
                                                                          select='user_update_history')

                        item_adj_embedding = model.aggregate_mean(item_adj_time_tensor, item_adj_em, torch.LongTensor(item_length_mask),
                                                                  item_max_length, item_embedding_input,
                                                                  select='item_update')
                    elif model.method == 'gat':
                        user_adj_embedding_history = model.aggregate_gat(user_history_time_tensor, user_adj_em_history,
                                                                         torch.LongTensor(user_length_mask_history),
                                                                         user_max_length_history, item_embedding_input,
                                                                         select='user_update_history')

                        item_adj_embedding = model.aggregate_gat(item_adj_time_tensor, item_adj_em, torch.LongTensor(item_length_mask),
                                                                 item_max_length, item_embedding_input,
                                                                 select='item_update')
            else:
                user_adj_embedding = None
                item_adj_embedding = None
                item_adj_embedding_history = None
                user_adj_embedding_history = None

            user_embedding_output = model.forward(user_embedding_input, item_embedding_input,
                                                  timediffs=user_timediffs_tensor, features=feature_tensor,
                                                  adj_embeddings=user_adj_embedding,
                                                  adj_embeddings_history=user_adj_embedding_history,
                                                  select='user_update_new')

            item_embedding_output = model.forward(user_embedding_input, item_embedding_input,
                                                  timediffs=item_timediffs_tensor, features=feature_tensor,
                                                  adj_embeddings=item_adj_embedding,
                                                  adj_embeddings_history=item_adj_embedding_history,
                                                  select='item_update_new')

            # SAVE EMBEDDINGS
            item_embeddings[itemid,:] = item_embedding_output.squeeze(0)
            user_embeddings[userid,:] = user_embedding_output.squeeze(0)
            user_embeddings_timeseries[j, :] = user_embedding_output.squeeze(0)
            item_embeddings_timeseries[j, :] = item_embedding_output.squeeze(0)
            if model.history:
                user_adj_time[userid].append(timestamp_scale)
                item_adj_time[itemid].append(timestamp_scale)
                if not model.length:
                    user_adj[userid].add(itemid)
                    item_adj[itemid].add(userid)
                else:
                    user_adj[userid].append(itemid)
                    item_adj[itemid].append(userid)

            # CALCULATE LOSS TO MAINTAIN TEMPORAL SMOOTHNESS
            loss += args.l2i*MSELoss(item_embedding_output, item_embedding_input.detach())
            loss += args.l2u*MSELoss(user_embedding_output, user_embedding_input.detach())


            # UPDATE THE MODEL IN REAL-TIME USING ERRORS MADE IN THE PAST PREDICTION
            if timestamp - tbatch_start_time > tbatch_timespan:
                tbatch_start_time = timestamp
                loss.backward()
                optimizer.step()
                optimizer.zero_grad()

                # RESET LOSS FOR NEXT T-BATCH
                loss = 0
                item_embeddings.detach_()
                user_embeddings.detach_()
                item_embeddings_timeseries.detach_()
                user_embeddings_timeseries.detach_()

    # CALCULATE THE PERFORMANCE METRICS
    performance_dict = dict()
    ranks = validation_ranks
    mrr = np.mean([1.0 / r for r in ranks])
    rec10 = sum(np.array(ranks) <= 10)*1.0 / len(ranks)
    performance_dict['validation'] = [mrr, rec10]

    ranks = test_ranks
    mrr = np.mean([1.0 / r for r in ranks])
    rec10 = sum(np.array(ranks) <= 10) * 1.0 / len(ranks)
    performance_dict['test'] = [mrr, rec10]

    # PRINT AND SAVE THE PERFORMANCE METRICS
    fw = open(output_fname, "a")
    metrics = ['Mean Reciprocal Rank', 'Recall@10']
    print ('end time:', datetime.datetime.now())
    print ('\n\n*** Validation performance of epoch %d ***' % epp)
    fw.write('\n\n*** Validation performance of epoch %d ***\n' % epp)
    for i in range(len(metrics)):
        print(metrics[i] + ': ' + str(performance_dict['validation'][i]))
        fw.write("Validation: " + metrics[i] + ': ' + str(performance_dict['validation'][i]) + "\n")

    print ('\n\n*** Test performance of epoch %d ***' % epp)
    fw.write('\n\n*** Test performance of epoch %d ***\n' % epp)
    for i in range(len(metrics)):
        print(metrics[i] + ': ' + str(performance_dict['test'][i]))
        fw.write("Test: " + metrics[i] + ': ' + str(performance_dict['test'][i]) + "\n")

    fw.flush()
    fw.close()
