# Supplementary material for: A dynamic graph Hawkes process based on linear complexity self-attention for dynamic recommender systems
Source: PeerJ Comput Sci. 2023 May 9;9:e1368. doi: 10.7717/peerj-cs.1368 (PMC10280484; doi:10.7717/peerj-cs.1368)
Supplement: Supplemental Information 1 [file peerj-cs-09-1368-s001.zip › DGHP_LISA-master/get_best_performance.py]

import sys
import numpy as np

fname = sys.argv[1]

validation_performances = []
test_performances = []
val = []
test = []
f = open(fname, "r")
idx = -1
for l in f:
    if "Validation performance of epoch" in l:
        if val != []:
            validation_performances.append(val)
            test_performances.append(test)
        idx = int(l.strip().split("epoch ")[1].split()[0])
        val = [idx]
        test = [idx]
        
    if "Validation:" in l:
        val.append(float(l.strip().split(": ")[-1]))
    if "Test:" in l:
        test.append(float(l.strip().split(": ")[-1]))

if val != []:
    validation_performances.append(val)
    test_performances.append(test)

validation_performances = np.array(validation_performances)
test_performances = np.array(test_performances)

if "interaction" in fname:
    metrics = ['Mean Reciprocal Rank', 'Recall@10']
else:
    metrics = ['AUC']

print ('\n\n*** For file: %s ***' % fname)
best_val_idx = np.argmax(validation_performances[:,1])
print ("Best validation epoch: %d" % best_val_idx)
print ('\n\n*** Best validation performance (epoch %d) ***' % best_val_idx)
for i in range(len(metrics)):
    print(metrics[i] + ': ' + str(validation_performances[best_val_idx][i+1]))

print ('\n\n*** Final model performance on the test set, i.e., in epoch %d ***' % best_val_idx)
for i in range(len(metrics)):
    print(metrics[i] + ': ' + str(test_performances[best_val_idx][i+1]))
