# Supplementary material for: A dynamic graph Hawkes process based on linear complexity self-attention for dynamic recommender systems
Source: PeerJ Comput Sci. 2023 May 9;9:e1368. doi: 10.7717/peerj-cs.1368 (PMC10280484; doi:10.7717/peerj-cs.1368)
Supplement: Supplemental Information 1 [file peerj-cs-09-1368-s001.zip › DGHP_LISA-master/models.py]

from __future__ import division
import torch
import torch.nn as nn
from torch.nn import functional as F
from torch.autograd import Variable
from torch import optim
import numpy as np
import math, random
import sys
from collections import defaultdict
import os
import pickle
import gpustat
from itertools import chain
from tqdm import tqdm, trange, tqdm_notebook, tnrange
import csv

from torch import nn, einsum
from einops import rearrange
from inspect import isfunction

PATH = "./"


total_reinitialization_count = 0


# A NORMALIZATION LAYER
class NormalLinear(nn.Linear):
    def reset_parameters(self):
        stdv = 1. / math.sqrt(self.weight.size(1))
        self.weight.data.normal_(0, stdv)
        if self.bias is not None:
            self.bias.data.normal_(0, stdv)


def default(val, d):
    if exists(val):
        return val
    return d() if isfunction(d) else d


def exists(val):
    return val is not None


def calc_reindexing_tensor(l, L, device):
    """
    Appendix B - (5)
    """
    x = torch.arange(l, device=device)[:, None, None]
    i = torch.arange(l, device=device)[None, :, None]
    r = torch.arange(-(L - 1), L, device=device)[None, None, :]
    mask = ((i - x) == r) & ((i - x).abs() <= L)
    return mask.float()


class PositionwiseFeedForward(nn.Module):
    ''' A two-feed-forward-layer module '''

    def __init__(self, d_in, d_hid, dropout=0.1):
        super().__init__()
        self.w_1 = nn.Linear(d_in, d_hid) # position-wise
        self.w_2 = nn.Linear(d_hid, d_in) # position-wise
        self.layer_norm = nn.LayerNorm(d_in, eps=1e-6)

    def forward(self, x):

        residual = x

        x = self.w_2(F.relu(self.w_1(x)))
        x += residual

        x = self.layer_norm(x)

        return x


# THE DGHP MODULE
class DGHP(nn.Module):
    def __init__(self, args, num_features, num_users, num_items, dim, *, rel_pos_length=None, dim_out=None, heads=8,
                 dim_key=64, norm_queries=False, batch_norm=True):
        super(DGHP, self).__init__()

        print("*** Initializing the DGHP model ***")
        self.modelname = args.model
        self.embedding_dim = args.embedding_dim
        self.num_users = num_users
        self.num_items = num_items
        self.user_static_embedding_size = num_users
        self.item_static_embedding_size = num_items
        self.history = args.history
        self.method = args.method
        self.length = args.length

        print("Initializing user and item embeddings")
        self.initial_user_embedding = nn.Parameter(torch.Tensor(args.embedding_dim))
        self.initial_item_embedding = nn.Parameter(torch.Tensor(args.embedding_dim))

        print("Initializing linear layers")
        self.linear_layer1 = nn.Linear(self.embedding_dim, 50)
        self.linear_layer2 = nn.Linear(50, 2)
        self.linear_layer_4 = nn.Linear(4, 1)
        self.linear_layer_3 = nn.Linear(3, 1)
        self.linear_layer_2 = nn.Linear(2, 1)
        self.prediction_layer = nn.Linear(
            self.user_static_embedding_size + self.item_static_embedding_size + self.embedding_dim * 2,
            self.item_static_embedding_size + self.embedding_dim)
        self.embedding_layer = NormalLinear(1, self.embedding_dim)
        print("*** DGHP initialization complete ***\n\n")

        if self.history:
            print("Initializing aggregate layers")
            if self.method == 'mean' or self.method == 'attention':
                self.weigh_item = nn.Linear(self.embedding_dim, self.embedding_dim, bias=False)
                self.weigh_user = nn.Linear(self.embedding_dim, self.embedding_dim, bias=False)
                self.linear_three = nn.Linear(self.embedding_dim, 1, bias=False)
            elif self.method == 'gat':
                self.weigh_item = nn.Linear(self.embedding_dim, self.embedding_dim, bias=False)
                self.weigh_user = nn.Linear(self.embedding_dim, self.embedding_dim, bias=False)
                self.linear_three1 = nn.Linear(self.embedding_dim, 1, bias=False)
                self.linear_three2 = nn.Linear(self.embedding_dim, 1, bias=False)

        print("*** Initializing the LISA model ***")
        dim_out = default(dim_out, dim)
        dim_hidden = dim_key * heads

        self.heads = heads
        self.dim_out = dim_out
        self.rel_pos_length = rel_pos_length
        self.norm_queries = norm_queries

        self.to_qkv = nn.Conv2d(dim, dim_hidden * 3, 1, bias=False)  # (in_channels, out_channels, kernel_size(1*1))
        self.to_out = nn.Conv2d(dim_hidden, dim_out, 1)

        self.dropout = nn.Dropout(p=0.1)
        self.layer_norm = nn.LayerNorm(args.embedding_dim, eps=1e-6)
        self.pos_ffn = PositionwiseFeedForward(args.embedding_dim, 2048, dropout=0.1)

        self.rel_pos_length = rel_pos_length
        if exists(rel_pos_length):
            num_rel_shifts = 2 * rel_pos_length - 1
            self.norm = nn.BatchNorm2d(dim_key) if batch_norm else None
            self.rel_rows = nn.Parameter(torch.randn(num_rel_shifts, dim_key))
            self.rel_columns = nn.Parameter(torch.randn(num_rel_shifts, dim_key))

    def forward(self, user_embeddings, item_embeddings, timediffs=None, features=None, adj_embeddings=None, adj_embeddings_history=None,
                select=None):
        if select == 'project':
            user_projected_embedding = self.context_convert(user_embeddings, timediffs, features)
            return user_projected_embedding

        elif select == 'user_update_new':
            if self.history:
                input2 = torch.cat([adj_embeddings_history, self.embedding_layer(timediffs), adj_embeddings, user_embeddings], dim=1)
                input2 = input2.view(-1, self.embedding_dim, 4, 1)
                final_tensor2 = self.lisa_func(input2)
                final_tensor3 = final_tensor2.view(-1, self.embedding_dim, 4)
                final_tensor4 = torch.sum(final_tensor3, dim=(2,), keepdim=True)
                user_embedding_output = torch.relu(final_tensor4.view(-1, self.embedding_dim))
                return F.normalize(user_embedding_output)

        elif select == 'item_update_new':
            if self.history:
                input1 = torch.cat([adj_embeddings_history, self.embedding_layer(timediffs), item_embeddings, adj_embeddings], dim=1)
                input1 = input1.view(-1, self.embedding_dim, 4, 1)
                final_tensor4 = self.lisa_func(input1)
                final_tensor5 = final_tensor4.view(-1, self.embedding_dim, 4)
                final_tensor6 = torch.sum(final_tensor5, dim=(2,), keepdim=True)
                item_embedding_output = torch.relu(final_tensor6.view(-1, self.embedding_dim))
                return F.normalize(item_embedding_output)

    def lisa_func(self, data):
        b, c, x, y, h, c_out, L, device = *data.shape, self.heads, self.dim_out, self.rel_pos_length, data.device

        qkv = self.to_qkv(data).chunk(3, dim=1)
        q, k, v = map(lambda t: rearrange(t, 'b (h c) x y -> (b h) c (x y)', h=h), qkv)

        k = k.softmax(dim=-1)
        context = einsum('ndm,nem->nde', k, v)

        content_q = q if not self.norm_queries else q.softmax(dim=-2)

        content_out = einsum('nde,ndm->nem', context, content_q)
        content_out = rearrange(content_out, 'n d (x y) -> n d x y', x=x, y=y)

        if exists(self.rel_pos_length):
            q, v = map(lambda t: rearrange(t, 'n c (x y) -> n c x y', x=x, y=y), (q, v))

            Ix = calc_reindexing_tensor(x, L, device)
            Px = einsum('xir,rd->xid', Ix, self.rel_rows)
            Sx = einsum('ndxy,xid->nixy', q, Px)
            Yh = einsum('nixy,neiy->nexy', Sx, v)

            if exists(self.norm):
                Yh = self.norm(Yh)

            Iy = calc_reindexing_tensor(y, L, device)
            Py = einsum('yir,rd->yid', Iy, self.rel_columns)
            Sy = einsum('ndxy,yid->nixy', q, Py)
            rel_pos_out = einsum('nixy,nexi->nexy', Sy, Yh)

            content_out = content_out + rel_pos_out.contiguous()

        content_out = rearrange(content_out, '(b h) c x y -> b (h c) x y', h=h)
        return self.to_out(content_out)

    def aggregate_attention(self,embeddings_time, embeddings, length_mask, max_length, center_embedding, select=None, train=True):
        mask = torch.arange(max_length)[None, :] < length_mask[:, None]
        if max_length != 0:
            embeddings_time2 = self.embedding_layer(embeddings_time.view(-1, max_length, 1))
            embeddings0 = embeddings + embeddings_time2
            embeddings1 = self.lisa_func(embeddings0.view(-1, self.embedding_dim, max_length, 1)).view(-1, max_length, self.embedding_dim)
        else:
            embeddings1 = embeddings
        if select == 'user_update':
            user_em = self.weigh_user(center_embedding)
            item_em = self.weigh_user(embeddings1)
            alpha = self.linear_three(torch.sigmoid(item_em + user_em.unsqueeze(1)))
            fin_em = torch.sum(alpha * embeddings1 * mask.view(mask.shape[0], -1, 1).float().cuda(), 1)
            return fin_em
        elif select == 'item_update':
            user_em = self.weigh_item(center_embedding)
            item_em = self.weigh_item(embeddings1)
            alpha = self.linear_three(torch.sigmoid(item_em + user_em.unsqueeze(1)))
            fin_em = torch.sum(alpha * embeddings1 * mask.view(mask.shape[0], -1, 1).float().cuda(), 1)
            return fin_em
        elif select == 'user_update_history':
            user_em = self.weigh_item(center_embedding)
            item_em = self.weigh_item(embeddings1)
            alpha = self.linear_three(torch.sigmoid(item_em + user_em.unsqueeze(1)))
            fin_em = torch.sum(alpha * embeddings1 * mask.view(mask.shape[0], -1, 1).float().cuda(), 1)
            return fin_em
        elif select == 'item_update_history':
            user_em = self.weigh_user(center_embedding)
            item_em = self.weigh_user(embeddings1)
            alpha = self.linear_three(torch.sigmoid(item_em + user_em.unsqueeze(1)))
            fin_em = torch.sum(alpha * embeddings1 * mask.view(mask.shape[0], -1, 1).float().cuda(), 1)
            return fin_em

    def aggregate_gat(self,embeddings_time, embeddings, length_mask, max_length, center_embedding, select=None, train=True):
        mask = torch.arange(max_length)[None, :] < length_mask[:, None]
        if max_length != 0:
            embeddings_time2 = self.embedding_layer(embeddings_time.view(-1, max_length, 1))
            embeddings0 = embeddings + embeddings_time2
            embeddings1 = self.lisa_func(embeddings0.view(-1, self.embedding_dim, max_length, 1)).view(-1, max_length, self.embedding_dim)
        else:
            embeddings1 = embeddings
        if select == 'user_update':
            user_em = self.weigh_user(center_embedding)
            item_em = self.weigh_user(embeddings1)
            alpha = torch.nn.LeakyReLU()(
                self.linear_three1(item_em).squeeze(-1) + self.linear_three2(user_em))
            zero_vec = -9e15 * torch.ones_like(mask).float().cuda()
            attention = torch.softmax(torch.where(mask.cuda() > 0, alpha, zero_vec), dim=1).unsqueeze(-1)
            fin_em = torch.sum(attention * embeddings1 * mask.view(mask.shape[0], -1, 1).float().cuda(), 1)
            return fin_em
        elif select == 'item_update':
            user_em = self.weigh_item(center_embedding)
            item_em = self.weigh_item(embeddings1)
            alpha = torch.nn.LeakyReLU()(
                self.linear_three1(item_em).squeeze(-1) + self.linear_three2(user_em))
            zero_vec = -9e15 * torch.ones_like(mask).float().cuda()
            attention = torch.softmax(torch.where(mask.cuda() > 0, alpha, zero_vec), dim=1).unsqueeze(-1)
            fin_em = torch.sum(attention * embeddings1 * mask.view(mask.shape[0], -1, 1).float().cuda(), 1)
            return fin_em
        elif select == 'user_update_history':
            user_em = self.weigh_item(center_embedding)
            item_em = self.weigh_item(embeddings1)
            alpha = torch.nn.LeakyReLU()(
                self.linear_three1(item_em).squeeze(-1) + self.linear_three2(user_em))
            zero_vec = -9e15 * torch.ones_like(mask).float().cuda()
            attention = torch.softmax(torch.where(mask.cuda() > 0, alpha, zero_vec), dim=1).unsqueeze(-1)
            fin_em = torch.sum(attention * embeddings1 * mask.view(mask.shape[0], -1, 1).float().cuda(), 1)
            return fin_em
        elif select == 'item_update_history':
            user_em = self.weigh_user(center_embedding)
            item_em = self.weigh_user(embeddings1)
            alpha = torch.nn.LeakyReLU()(
                self.linear_three1(item_em).squeeze(-1) + self.linear_three2(user_em))
            zero_vec = -9e15 * torch.ones_like(mask).float().cuda()
            attention = torch.softmax(torch.where(mask.cuda() > 0, alpha, zero_vec), dim=1).unsqueeze(-1)
            fin_em = torch.sum(attention * embeddings1 * mask.view(mask.shape[0], -1, 1).float().cuda(), 1)
            return fin_em

    def aggregate_mean(self,embeddings_time, embeddings, length_mask, max_length, center_embedding, select=None):
        mask = torch.arange(max_length)[None, :] < length_mask[:, None]
        if max_length != 0:
            embeddings_time2 = self.embedding_layer(embeddings_time.view(-1, max_length, 1))
            embeddings0 = embeddings + embeddings_time2
            embeddings1 = self.lisa_func(embeddings0.view(-1, self.embedding_dim, max_length, 1)).view(-1, max_length, self.embedding_dim)
        else:
            embeddings1 = embeddings
        if select == 'user_update':
            em = self.weigh_user(embeddings1)
            em_mean = torch.div(torch.sum(em.mul(mask.unsqueeze(2).float().cuda()), 1) + center_embedding,
                                length_mask.unsqueeze(1).float().cuda() + 1)
            return em_mean
        elif select == 'item_update':
            em = self.weigh_item(embeddings1)
            em_mean = torch.div(torch.sum(em.mul(mask.unsqueeze(2).float().cuda()), 1) + center_embedding,
                                length_mask.unsqueeze(1).float().cuda() + 1)
            return em_mean
        elif select == 'user_update_history':
            em = self.weigh_item(embeddings1)
            em_mean = torch.div(torch.sum(em.mul(mask.unsqueeze(2).float().cuda()), 1),
                                length_mask.unsqueeze(1).float().cuda())
            return em_mean
        elif select == 'item_update_history':
            em = self.weigh_user(embeddings1)
            em_mean = torch.div(torch.sum(em.mul(mask.unsqueeze(2).float().cuda()), 1),
                                length_mask.unsqueeze(1).float().cuda())
            return em_mean

    def context_convert(self, embeddings, timediffs, features):
        new_embeddings = embeddings * (1 + self.embedding_layer(timediffs))
        return new_embeddings

    def predict_item_embedding(self, user_embeddings):
        X_out = self.prediction_layer(user_embeddings)
        return X_out

def adj_pad(adj_seq):
    adjs = []
    length = [len(seq) for seq in adj_seq]
    max_length = max(length)
    for seq in adj_seq:
        adjs.append(list(seq) + (max_length - len(seq)) * [0])
    return adjs, length, max_length

def adj_sample(adj_seq, sam_l):
    adjs = []
    length = [len(seq[:sam_l]) for seq in adj_seq]
    max_length = max(length)
    for seq in adj_seq:
        adjs.append(seq[::-1][:sam_l] + (max_length - len(seq[:sam_l])) * [0])
    return adjs, length, max_length

# INITIALIZE T-BATCH VARIABLES
def reinitialize_tbatches():
    global current_tbatches_interactionids, current_tbatches_user, current_tbatches_item, current_tbatches_timestamp, current_tbatches_feature, current_tbatches_label, current_tbatches_previous_item
    global tbatchid_user, tbatchid_item, current_tbatches_user_timediffs, current_tbatches_item_timediffs, current_tbatches_user_timediffs_next
    global current_tbatches_user_adj, current_tbatches_item_adj
    global current_tbatches_user_history, current_tbatches_item_history
    global current_tbatches_user_adj_time, current_tbatches_item_adj_time, current_tbatches_user_history_time, current_tbatches_item_history_time

    # list of users of each tbatch up to now
    current_tbatches_interactionids = defaultdict(list)
    current_tbatches_user = defaultdict(list)
    current_tbatches_item = defaultdict(list)
    current_tbatches_timestamp = defaultdict(list)
    current_tbatches_feature = defaultdict(list)
    current_tbatches_label = defaultdict(list)
    current_tbatches_previous_item = defaultdict(list)
    current_tbatches_user_timediffs = defaultdict(list)
    current_tbatches_item_timediffs = defaultdict(list)
    current_tbatches_user_timediffs_next = defaultdict(list)

    current_tbatches_user_adj = defaultdict(list)
    current_tbatches_item_adj = defaultdict(list)
    current_tbatches_user_adj_time = defaultdict(list)
    current_tbatches_item_adj_time = defaultdict(list)
    current_tbatches_user_history_time = defaultdict(list)
    current_tbatches_item_history_time = defaultdict(list)

    current_tbatches_user_history = defaultdict(list)
    current_tbatches_item_history = defaultdict(list)

    # the latest tbatch a user is in
    tbatchid_user = defaultdict(lambda: -1)

    # the latest tbatch a item is in
    tbatchid_item = defaultdict(lambda: -1)

    global total_reinitialization_count
    total_reinitialization_count += 1

# SAVE TRAINED MODEL TO DISK
def save_model(model, optimizer, args, epoch, user_embeddings, item_embeddings, train_end_idx, user_adj, item_adj,user_adj_time, item_adj_time,
               user_embeddings_time_series=None, item_embeddings_time_series=None, path=PATH):
    print("*** Saving embeddings and model ***")
    state = {
        'user_embeddings': user_embeddings.data.cpu().numpy(),
        'item_embeddings': item_embeddings.data.cpu().numpy(),
        'epoch': epoch,
        'state_dict': model.state_dict(),
        'optimizer': optimizer.state_dict(),
        'train_end_idx': train_end_idx,
        'user_adj': user_adj,
        'item_adj': item_adj,
        'user_adj_time':user_adj_time,
        'item_adj_time':item_adj_time
    }

    if user_embeddings_time_series is not None:
        state['user_embeddings_time_series'] = user_embeddings_time_series.data.cpu().numpy()
        state['item_embeddings_time_series'] = item_embeddings_time_series.data.cpu().numpy()
    if not args.length:
        directory = os.path.join(path, 'saved_models/%s/' % args.network)
    else:
        directory = os.path.join(path, 'saved_models_%d/%s/' % (args.length, args.network))
    if not os.path.exists(directory):
        os.makedirs(directory)
    if model.history:
        if args.l2u == 1.0 and args.l2i == 1.0:
            filename = os.path.join(directory,
                                    "history_checkpoint.%s.%s.ep%d.tp%.1f.pth.tar" % (
                                        args.model, args.method, epoch, args.train_proportion))
        else:
            filename = os.path.join(directory,
                                    "history_checkpoint.%s.%s.user%.1f.item%.1f.ep%d.tp%.1f.pth.tar" % (
                                    args.model, args.method, args.l2u, args.l2i, epoch, args.train_proportion))
        torch.save(state, filename)
        print("*** Saved embeddings and model to file: %s ***\n\n" % filename)

# LOAD PREVIOUSLY TRAINED AND SAVED MODEL
def load_model(model, optimizer, args, epoch):
    modelname = args.model
    if not args.length:
        dic = 'saved_models/'
    else:
        dic = 'saved_models_%s/' % args.length
    if model.history:
        if args.l2u == 1.0 and args.l2i == 1.0:
            filename = PATH + dic + "%s/history_checkpoint.%s.%s.ep%d.tp%.1f.pth.tar" % (
                args.network, modelname, model.method, epoch, args.train_proportion)
        else:
            filename = PATH + dic + "%s/history_checkpoint.%s.%s.user%.1f.item%.1f.ep%d.tp%.1f.pth.tar" % (
                args.network, modelname, model.method, args.l2u, args.l2i, epoch, args.train_proportion)
    checkpoint = torch.load(filename)
    print("Loading saved embeddings and model: %s" % filename)
    args.start_epoch = checkpoint['epoch']
    user_embeddings = Variable(torch.from_numpy(checkpoint['user_embeddings']).cuda())
    item_embeddings = Variable(torch.from_numpy(checkpoint['item_embeddings']).cuda())

    if model.history:
        user_adj = checkpoint['user_adj']
        item_adj = checkpoint['item_adj']
        user_adj_time = checkpoint['user_adj_time']
        item_adj_time = checkpoint['item_adj_time']
    else:
        user_adj = None
        item_adj = None
        user_adj_time = None
        item_adj_time = None
    try:
        train_end_idx = checkpoint['train_end_idx']
    except KeyError:
        train_end_idx = None

    try:
        user_embeddings_time_series = Variable(torch.from_numpy(checkpoint['user_embeddings_time_series']).cuda())
        item_embeddings_time_series = Variable(torch.from_numpy(checkpoint['item_embeddings_time_series']).cuda())
    except:
        user_embeddings_time_series = None
        item_embeddings_time_series = None

    model.load_state_dict(checkpoint['state_dict'])
    optimizer.load_state_dict(checkpoint['optimizer'])

    return [model, optimizer, user_embeddings, item_embeddings, user_adj, item_adj,user_adj_time,item_adj_time,
            user_embeddings_time_series, item_embeddings_time_series, train_end_idx]


# SET USER AND ITEM EMBEDDINGS TO THE END OF THE TRAINING PERIOD 
def set_embeddings_training_end(user_embeddings, item_embeddings, user_embeddings_time_series,
                                item_embeddings_time_series, user_data_id, item_data_id, train_end_idx):
    userid2lastidx = {}
    for cnt, userid in enumerate(user_data_id[:train_end_idx]):
        userid2lastidx[userid] = cnt
    itemid2lastidx = {}
    for cnt, itemid in enumerate(item_data_id[:train_end_idx]):
        itemid2lastidx[itemid] = cnt

    try:
        embedding_dim = user_embeddings_time_series.size(1)
    except:
        embedding_dim = user_embeddings_time_series.shape[1]
    for userid in userid2lastidx:
        user_embeddings[userid, :embedding_dim] = user_embeddings_time_series[userid2lastidx[userid]]
    for itemid in itemid2lastidx:
        item_embeddings[itemid, :embedding_dim] = item_embeddings_time_series[itemid2lastidx[itemid]]

    user_embeddings.detach_()
    item_embeddings.detach_()


# SELECT THE GPU WITH MOST FREE MEMORY TO SCHEDULE JOB 
def select_free_gpu():
    mem = []
    gpus = list(set([0, 1]))
    for i in gpus:
        gpu_stats = gpustat.GPUStatCollection.new_query()
        mem.append(gpu_stats.jsonify()["gpus"][i]["memory.used"])
    return str(gpus[np.argmin(mem)])
