# Supplementary material for: A dynamic graph Hawkes process based on linear complexity self-attention for dynamic recommender systems
Source: PeerJ Comput Sci. 2023 May 9;9:e1368. doi: 10.7717/peerj-cs.1368 (PMC10280484; doi:10.7717/peerj-cs.1368)
Supplement: Supplemental Information 1 [file peerj-cs-09-1368-s001.zip › DGHP_LISA-master/readme.md]

# DGHP-LISA

Codes for our paper 'A Dynamic Graph Hawkes Process based on Linear Complexity Self-Attention for Dynamic Recommender Systems'.

Requirements: 
numpy==1.14.6
gpustat==0.5.0
tqdm==4.32.1
torch==0.4.1
scikit_learn==0.21.2

GPU: NVIDIA Tesla V100-SXM2-32GB

Unzip the data.zip in the current folder.

------

## Reference Code:

**JODIE:** https://github.com/srijankr/jodie
